# Supplementary material for: Transcriptomic Analyses Reveal the Effects of Walnut Kernel Cake on Adipose Deposition in Pigs
Source: Genes (Basel). 2024 May 23;15(6):667. doi: 10.3390/genes15060667 (PMC11202485; doi:10.3390/genes15060667)
Supplement: Supplementary file 1 [file genes-15-00667-s001.zip]

Archive with 3 entries (3 files):
- ._Table S1 The RNA information of the 12 samples for RNA-seq.xlsx
- ._Table S2 The quality values of RNA-seq data for the 12 samples.xlsx
- ._Table S3 The nutritional value of soybean meal.xlsx
